# Supplementary material for: Ethnopharmacological relevance of Chinese medicinal materials and natural products in epilepsy: a critical multi-target review integrating neurons, glia and inflammatory signaling
Source: Front Pharmacol. 2026 Jun 25;17:1819195. doi: 10.3389/fphar.2026.1819195 (PMC13345831; doi:10.3389/fphar.2026.1819195)
Supplement: Supplementary file 1 [file Table1.xlsx]

## Sheet: Cover
Item	Content
Manuscript ID	1819195
Journal/Section	Frontiers in Pharmacology - Ethnopharmacology
Manuscript title	Ethnopharmacological relevance of Chinese medicinal materials and natural products in epilepsy: a critical multi-target review integrating neurons, glia and inflammatory signaling
Supplementary file purpose	Reviewer-facing supplementary evidence extraction, ConPhyMP-oriented reporting assessment, and critical appraisal supporting the v4 revised narrative review.
Final search update	22 May 2026
Interpretive rule	Acute PTZ/KA/pilocarpine seizure suppression or neuroprotection is not interpreted as proof of anti-epileptogenesis or clinical disease modification unless long-term spontaneous seizure or disease-development endpoints are available.
Terminology rule	Botanical drug, extract, metabolite, natural product, and Chinese medicinal material are used according to material type. “Total effective rate” is treated as a non-standard clinical composite outcome.
Best-practice sources	Frontiers Four Pillars of Best Practice in Ethnopharmacology; ConPhyMP chemical-characterization principles; recognized taxonomic resources such as POWO/MPNS.

## Sheet: S1_Search_Strategy
Field	Details
Review type	Structured narrative and critical ethnopharmacological review; not a quantitative systematic review or meta-analysis.
Objective	To map representative Chinese medicinal materials and natural products to epilepsy-relevant neuronal, glial, neurotransmitter, ion-channel, inflammatory, oxidative-stress, and remodeling mechanisms while critically appraising model relevance and translational limitations.
Databases searched	PubMed/MEDLINE; Web of Science; Embase; CNKI; Wanfang Data; Google Scholar; reference-list snowballing.
Search window	Database inception to 21 May 2026.
Core epilepsy terms	epilepsy OR seizure OR status epilepticus OR temporal lobe epilepsy OR pentylenetetrazole OR PTZ OR kainic acid OR KA OR pilocarpine OR epileptiform activity
Core ethnopharmacology terms	Chinese herbal medicine OR traditional Chinese medicine OR botanical drug OR medicinal plant OR Chinese medicinal material OR ethnopharmacology OR natural product OR plant metabolite OR extract
Mechanistic terms	microglia OR astrocyte OR glia OR neuroinflammation OR GABA OR glutamate OR ion channel OR MAPK OR mTOR OR PI3K OR NF-kB OR CREB OR Nrf2 OR hippocampus OR dentate gyrus OR entorhinal cortex
Material-specific terms	Gastrodia elata OR gastrodin OR Uncaria rhynchophylla OR rhynchophylline OR resveratrol OR curcumin OR Panax ginseng OR gintonin OR aucubin OR Scutellaria baicalensis OR baicalin OR wogonin OR gentiopicroside OR Buthus martensii OR scorpion venom OR Lilii Bulbus OR osthole OR saikosaponin A OR alpha-asarone OR hyperoside OR scoparone
Inclusion criteria	Original in vivo, in vitro, ex vivo, or clinical studies were included if they directly investigated epilepsy, seizure models, epileptiform activity, status epilepticus, or epilepsy-related neuronal/glial/mechanistic outcomes involving Chinese medicinal materials, botanical drugs, extracts, animal-derived medicinal materials, or defined natural products.
Clinical-context inclusion	Systematic reviews, meta-analyses, clinical trials, and pharmacokinetic studies were included to contextualize translational relevance, especially adjunctive use with antiseizure medications and herb-drug interaction risk.
Exclusion criteria	Studies were excluded from the mechanistic evidence table when they addressed unrelated neurological or inflammatory conditions without epilepsy-relevant endpoints, used only in silico docking/network prediction without experimental or clinical validation, lacked identifiable material/metabolite information, or did not report relevant seizure, neuronal, glial, neurotransmitter, ion-channel, infla…
Evidence hierarchy used	Clinical evidence > in vivo preclinical evidence > ex vivo/in vitro mechanistic evidence > computational/hypothesis-generating evidence. Network pharmacology was treated as hypothesis-generating only.
Selection rationale for 15 representative entries	Entries were selected because they had direct epilepsy-related evidence and could be mapped to at least one neuronal, glial, neurotransmitter, ion-channel, inflammatory, oxidative-stress, or remodeling module discussed in the review.

## Sheet: S2_Taxonomy_Material
No.	Chinese medicinal name/material	Accepted Latin name and authority	Family / taxonomic group	Plant part or source	Extract/metabolite discussed	Material type	Key nomenclature or reporting caution	Taxonomy/source URL
1	Tianma / Gastrodiae Rhizoma	Gastrodia elata Blume	Orchidaceae	Tuber/rhizome	Gastrodin; water extract	Botanical drug / defined metabolite / extract	Report plant part, voucher/authentication, extraction method, and gastrodin content for extract studies.	https://powo.science.kew.org/
2	Gouteng / Uncariae Ramulus Cum Uncis	Uncaria rhynchophylla (Miq.) Miq.	Rubiaceae	Hook-bearing stem / ramulus cum uncis	Rhynchophylline; Uncaria rhynchophylla extract	Botanical drug / defined metabolite / extract	Central dosing and in vitro concentrations should not be overtranslated to clinical oral use.	https://powo.science.kew.org/
3	Huzhang-related source / resveratrol	Reynoutria japonica Houtt. (syn. Polygonum cuspidatum Siebold & Zucc.)	Polygonaceae	Root/rhizome in TCM context; epilepsy studies often use purified resveratrol	Resveratrol	Defined natural product	Not all resveratrol studies are CHM-specific; interpret as natural-product evidence.	https://powo.science.kew.org/
4	Jianghuang / Curcumae Longae Rhizoma	Curcuma longa L.	Zingiberaceae	Rhizome	Curcumin; curcumin nanoparticles/nanomicelles	Botanical drug / defined metabolite / formulation	Poor solubility and bioavailability require explicit formulation and PK discussion.	https://powo.science.kew.org/
5	Renshen / Ginseng Radix et Rhizoma	Panax ginseng C.A.Mey.	Araliaceae	Root/rhizome	Gintonin	Botanical-drug-derived fraction	Define gintonin composition and LPA receptor-related mechanism.	https://powo.science.kew.org/
6	Duzhong / Eucommiae Cortex	Eucommia ulmoides Oliv.	Eucommiaceae	Bark	Aucubin	Botanical drug / defined metabolite	Report source, purity, dose-response, and neurotransmission/inflammation endpoints separately.	https://powo.science.kew.org/
7	Huangqin / Scutellariae Radix	Scutellaria baicalensis Georgi	Lamiaceae	Root	Baicalin; wogonin	Botanical drug / defined metabolites	Do not merge baicalin and wogonin mechanisms; they have distinct evidence bases.	https://powo.science.kew.org/
8	Qinjiao / Gentianae Macrophyllae Radix	Gentiana macrophylla Pall.	Gentianaceae	Root	Gentiopicroside	Botanical drug / defined metabolite	High-dose animal pretreatment should be interpreted cautiously.	https://powo.science.kew.org/
9	Quanxie / scorpion	Buthus martensii Karsch	Buthidae; animal-derived medicinal material	Whole dried body / venom-derived peptide	Scorpion ethanol extract; SVHRP	Zoological medicinal material / peptide fraction	This is not botanical; safety, composition, and peptide identity require rigorous reporting.	https://mpns.science.kew.org/mpns-portal/
10	Baihe / Lilii Bulbus	Lilium brownii F.E.Br. var. viridulum Baker; Lilium lancifolium Thunb.; or related pharmacopeial Lilium sources	Liliaceae	Bulb	Water extract of Lilii Bulbus (WELB)	Botanical drug extract	Species/source may vary by pharmacopeial definition; material authentication is essential.	https://powo.science.kew.org/
11	Shechuangzi / Cnidii Fructus	Cnidium monnieri (L.) Cusson	Apiaceae	Fruit	Osthole	Botanical drug / defined metabolite	Report source, purity, and microglial model context.	https://powo.science.kew.org/
12	Chaihu / Bupleuri Radix	Bupleurum chinense DC. or Bupleurum scorzonerifolium Willd.	Apiaceae	Root	Saikosaponin A	Botanical drug / defined metabolite	Clarify source species and astrocyte-specific glutamate uptake mechanism.	https://powo.science.kew.org/
13	Shichangpu / Acori Tatarinowii Rhizoma; Acorus-related source	Acorus tatarinowii Schott; Acorus gramineus Sol. ex Aiton depending on cited study	Acoraceae	Rhizome	alpha-Asarone	Botanical drug / defined metabolite	Use exact species and accepted nomenclature from each cited Acorus study; report Acorus spp. cautiously if sources differ.	https://powo.science.kew.org/
14	Guanyejinsitao-related source / Hypericum	Hypericum perforatum L.	Hypericaceae	Aerial parts in herbal context; cited epilepsy study uses hyperoside	Hyperoside	Defined natural product	Report the compound identity as hyperoside when referring to the cited Hypericum study.	https://powo.science.kew.org/
15	Yinchen / Artemisiae Scopariae Herba	Artemisia capillaris Thunb.	Asteraceae	Aerial parts/herb	Scoparone	Botanical drug / defined metabolite	Scoparone is 6,7-dimethoxycoumarin; scopoletin is a different coumarin.	https://powo.science.kew.org/

## Sheet: S3_Evidence_Appraisal
Supplementary Table S3. Detailed evidence extraction and critical appraisal (v4)
NR indicates information not reported or not extractable from the accessible published source. Such entries were not inferred by the authors and were treated as reporting limitations in the evidence appraisal.
No.	Material / product	Source identity	Model	Evidence type	Dose or concentration	Route	Timing	Duration	Comparator / control	Main seizure or functional endpoint	Main mechanistic endpoint	Supported interpretation	Main limitation	Refs.
1	Gastrodin	Gastrodia elata Blume	Lithium-pilocarpine rat TLE/status epilepticus with medial entorhinal cortex recordings	In vivo + ex vivo electrophysiology	10 mM gastrodin in the experimental protocol	Route NR in the accessible source; central/exposure information treated as reporting limitation	Pretreatment before lithium-pilocarpine SE induction; recordings performed in mEC neurons after SE	Single pretreatment paradigm; exact dosing duration NR in the accessible source	Control group described; positive ASM comparator not reported	Reduced acute SE severity and burst firing	Protected mEC layer III neurons; inhibited Nav1.6 persistent/resurgent sodium currents; restored mEC neuronal excitability	Seizure attenuation and mEC neuronal protection	Central/exposure details and pretreatment design limit direct clinical extrapolation	102
2	Gastrodin injection	Gastrodia elata Blume	Lithium-pilocarpine rat temporal-lobe epilepsy model	In vivo	50 mg/kg	i.p.	20 min before pilocarpine/scopolamine challenge	Single acute pretreatment before seizure induction	Vehicle-treated model control; DMSO control described; positive ASM comparator not reported	Reduced seizure severity and hippocampal CA1/CA3 neuronal injury	Enhanced GABAergic transmission; GABAA receptor alpha1-related effects	Neuroprotection and neurotransmission modulation	Pretreatment model; no chronic spontaneous seizure monitoring; no proof of disease modification	103
3	Gastrodia elata water extract	Gastrodia elata Blume	Pilocarpine mouse seizure model	In vivo	NR in the accessible source; treated as reporting limitation	Likely oral or intragastric extract administration not extractable from accessible summary; treated as reporting limitation	Treatment around pilocarpine-induced seizure period; exact timing NR in the accessible source	NR in the accessible source; treated as reporting limitation	Normal control and pilocarpine model control described; positive ASM comparator not reported	Reduced seizure-related astrogliosis-related changes	Reduced mTOR overexpression and astrocyte proliferation markers	Glial modulation by a chemically complex extract	Extract composition, marker quantification, route, and dosing schedule incompletely reported	120
4	Gastrodin	Gastrodia elata Blume	PTZ-induced seizure mouse model	In vivo	NR in the accessible source; treated as reporting limitation	NR in the accessible source; treated as reporting limitation	Pretreatment/treatment around PTZ challenge; exact timing NR in the accessible source	NR in the accessible source; treated as reporting limitation	Normal control and PTZ model control described; positive ASM comparator not reported	Attenuated PTZ-induced seizures	Reduced IL-1beta and TNF-alpha; increased IL-10; modulated MAPK/MKP-1 signaling	Anti-inflammatory seizure attenuation	Acute PTZ model and incomplete dose/route details limit translational inference	114
5	Rhynchophylline	Uncaria rhynchophylla (Miq.) Miq.	Lithium-pilocarpine rat TLE model and entorhinal cortex neuron recordings	In vivo + electrophysiology	100 mM intracerebroventricular pretreatment; 100 micromol/L nearly complete inhibition in EC neuron recordings	i.c.v. for animal pretreatment/post-treatment; bath/application route for electrophysiology	8 consecutive days before SE for pretreatment; treatment at Racine stage 3 in post-treatment paradigm; concentration-dependent EC recordings	8-day pretreatment paradigm plus acute post-treatment/recording paradigms	Vehicle-treated and model-control groups described; positive ASM comparator not reported	Reduced TLE severity; suppressed epileptiform discharges in EC neurons	Inhibited persistent sodium current and NMDA/NR2B currents; protected mEC layer III neurons; restored stellate neuron excitability	Seizure attenuation and ion-channel/receptor modulation	i.c.v. route and high experimental concentrations may not reflect clinical oral exposure	19
6	Uncaria rhynchophylla extract	Uncaria rhynchophylla (Miq.) Miq.	KA-induced rat seizure model	In vivo	1 g/kg	Oral	After KA injection	5 days per week for 2 weeks	Normal control and KA model control described; positive ASM comparator not reported	Weakened abnormal CA1 discharges; reduced seizure-related neuronal death	Reduced GFAP/S100B and glial proliferation; CA1/CA3 neuronal protection	Oral extract neuroprotection and glial modulation	Extract standardization and active-metabolite attribution remain limited; chronic spontaneous seizure monitoring not reported	104
7	Resveratrol	Defined natural product	KA-induced SE/TLE rat/mouse models and CA1 electrophysiology	In vivo + ex vivo electrophysiology	50 micromol/L in CA1 electrophysiology; systemic in vivo dose NR in the accessible source	Electrophysiological perfusion for CA1 recordings; in vivo route NR in accessible source	Post-SE treatment and electrophysiological application depending on study	4 days post-SE in inflammatory study; other duration NR in accessible source	KA/model controls described; positive ASM comparator not reported	Reduced hippocampal degeneration, abnormal neurogenesis, and CA1 epileptiform discharge	Protected interneuron subtypes/reelin neurons; reduced TNF-alpha, oxidative stress, and microglial/astrocytic activation	Neuroprotection, DG remodeling, and anti-inflammatory activity	Natural-product rather than CHM-specific evidence; chronic spontaneous seizure data limited	105,106,126
8	Curcumin / curcumin nanoparticles	Curcuma longa L.	PTZ kindling model and hippocampal-entorhinal slice culture	In vivo + in vitro/ex vivo	Curcumin nanoparticle and free-curcumin doses NR in accessible summary; culture concentration NR in accessible source	Systemic animal route NR in accessible source; culture-medium exposure in slice model	Pretreatment before PTZ-kindling paradigms or continuous culture exposure depending on study	Kindling/slice-culture duration NR in accessible source; slice model developed SLEs after approximately 3 weeks	Model/culture controls described; positive ASM comparator not reported	Reduced seizure-like events or kindling-associated deficits	Reduced neuronal injury, Iba1/GFAP changes, inflammatory markers; nanoparticle formulation improved solubility	Neuroprotection and glial modulation	Bioavailability/formulation differences complicate translation; dose/concentration details require source-level verification	107,108,119
9	Gintonin	Panax ginseng C.A.Mey.	KA-induced mouse seizure model	In vivo	50 or 100 mg/kg	Oral	2 h before intraperitoneal or intracerebroventricular KA challenge	Single pretreatment before KA challenge	KA/model control and LPA receptor antagonist Ki16425 control described	Reduced KA-induced seizure severity and neuronal death	LPAR1/3-related signaling; reduced IL-1beta, IL-6, COX-2, and iNOS; increased Nrf2/HO-1	Anti-inflammatory and antioxidant neuroprotection	Pretreatment model; gintonin composition and batch characterization should be defined	109,116
10	Aucubin	Eucommia ulmoides Oliv.	Lithium-pilocarpine mouse status epilepticus model	In vivo	NR in the accessible source; treated as reporting limitation	NR in the accessible source; treated as reporting limitation	Pretreatment/treatment around Li-pilocarpine SE; exact timing NR in accessible source	NR in the accessible source; treated as reporting limitation	Model control described; positive ASM comparator not reported	Reduced seizure activity and hippocampal injury	Autophagy/necroptosis markers; GABAARalpha1 and GLT-1 regulation; HMGB1/TNF-alpha/IL-1beta reduction	Neuroprotection, neurotransmission modulation, and anti-inflammatory activity	Dose-response and brain exposure require stronger characterization	110,118
11	Wogonin / baicalin	Scutellaria baicalensis Georgi	KA/TLE rat; Mg2+-free neuron-microglia co-culture; PTZ rat model	In vivo + in vitro	50 micromol/L wogonin in co-culture; in vivo doses for wogonin/baicalin NR in accessible source	Culture-medium exposure for co-culture; in vivo route NR in accessible source	Pretreatment/treatment around seizure or Mg2+-free exposure; exact in vivo timing NR in accessible source	NR in the accessible source; treated as reporting limitation	Model/culture controls described; positive ASM comparator not reported	Reduced neuronal apoptosis; prolonged latency in PTZ model	Nrf2/HO-1, PI3K/AKT/FoxO1, NF-kB, and astrocyte phenotype markers	Neuroprotective, anti-inflammatory and glia-modulatory activity	Baicalin and wogonin mechanisms should not be conflated; chemical purity/formulation details need verification	111,115,122
12	Gentiopicroside	Gentiana macrophylla Pall.	Lithium-pilocarpine mouse model	In vivo	400 or 800 mg/kg	NR in the accessible source; treated as reporting limitation	Pretreatment before Li/Pilo-induced seizures	NR in the accessible source; treated as reporting limitation	Model control described; positive ASM comparator not reported	Reduced hippocampal neuronal damage and seizure-related injury	Down-regulated NR2B/CaMKII/CREB and TLR4/NF-kB pathways; reduced GFAP and cytokines	Neuroprotection and anti-inflammatory signaling	High-dose pretreatment requires translational caution; PK and safety margins not established	59
13	SVHRP / scorpion extract	Buthus martensii Karsch	KA-induced rat model; lithium-pilocarpine chronic-kindling model; PTZ model; primary hippocampal neurons	In vivo + primary neurons	NR in the accessible source; treated as reporting limitation	NR in the accessible source; treated as reporting limitation	Treatment before or after seizure induction depending on study; exact timing NR in accessible source	NR in the accessible source; treated as reporting limitation	Model control described; positive ASM comparator not reported in accessible summary	Reduced seizure-related neuronal damage or glial activation	Increased BDNF/NPY; reduced GFAP; NMDA-related mechanisms reported	Neuroprotective and glial-modulatory activity	Animal-derived material; composition, safety, immunogenicity, and peptide identity require special scrutiny	112,123,124
14	WELB	Lilii Bulbus	PTZ-kindled mouse model	In vivo	NR in the accessible source; treated as reporting limitation	NR in the accessible source; treated as reporting limitation	Treatment during PTZ-kindling paradigm; exact timing NR in accessible source	NR in the accessible source; treated as reporting limitation	PTZ model control described; positive ASM comparator not reported	Reduced excessive DGC activation and ectopic DGCs	Reelin/Dab-1, c-fos, Prox1, DCX, ZnT3; mossy fiber sprouting	Dentate-gyrus remodeling modulation	Needs long-term spontaneous seizure monitoring and chemically standardized extract reporting	113
15	Osthole	Cnidium monnieri (L.) Cusson	KA-activated BV-2 microglia	In vitro	NR in the accessible source; treated as reporting limitation	Culture-medium exposure	Treatment of KA-activated BV-2 cells; exact timing NR in accessible source	NR in the accessible source; treated as reporting limitation	Untreated/control BV-2 cells and KA-activated cell controls described; positive anti-inflammatory comparator not reported	No direct seizure endpoint	Down-regulated Notch-1/2, Jagged-1/2, RBP-Jk, Hes-1; reduced TNF-alpha, IL-6, NOS2/iNOS	Microglial anti-inflammatory mechanism	In vitro-only evidence cannot establish antiseizure efficacy	117
16	Saikosaponin A	Bupleurum spp.	PTZ-induced rat astrocyte model	In vitro	NR in the accessible source; treated as reporting limitation	Culture-medium exposure	Pretreatment/treatment of PTZ-induced astrocytes; exact timing NR in accessible source	NR in the accessible source; treated as reporting limitation	Untreated and PTZ-induced astrocyte controls described; positive comparator not reported	No direct seizure endpoint	AP-1/miR-155/GLAST regulation; glutamate uptake modulation	Astrocyte glutamate-handling mechanism	Cell model only; requires in vivo seizure validation and PK/safety assessment	127
17	alpha-Asarone	Acorus gramineus or Acorus tatarinowii-related source depending on cited study	Hippocampal neurons; anticonvulsant/sedative animal studies	In vitro + in vivo context	Low-to-high electrophysiological concentrations NR in accessible summary; animal doses NR in accessible source	Electrophysiological bath/application and animal routes NR in accessible source	Acute electrophysiological exposure and animal paradigms; exact timing NR in accessible source	NR in the accessible source; treated as reporting limitation	Electrophysiology controls and animal model controls described; positive ASM comparator not reported in accessible summary	Reduced neuronal excitability and anticonvulsant signals	GABAA receptor-mediated chloride currents; GAD65/GABAA regulation; voltage-activated sodium-channel effects	Neurotransmitter and ion-channel modulation	Exact Acorus species/source must be specified; safety and dose remain important	128-130
18	Hyperoside	Hypericum perforatum L. or defined natural-product source	KA-induced mouse model	In vivo	50 mg/kg	NR in the accessible source; treated as reporting limitation	Pretreatment before KA-induced seizure/injury	NR in the accessible source; treated as reporting limitation	KA/model control described; positive ASM comparator not reported	Reduced epilepsy-induced neuronal damage	Increased antioxidant levels; modulated MAPK; reduced LC3/Beclin1 autophagy markers	Neuroprotection	Compound identity should remain hyperoside; source and purity require explicit reporting	131
19	Scoparone	Artemisia capillaris Thunb.	Pilocarpine-induced mouse seizure model	In vivo	NR in the accessible source; treated as reporting limitation	NR in the accessible source; treated as reporting limitation	Treatment around pilocarpine-induced acute seizures; exact timing NR in accessible source	NR in the accessible source; treated as reporting limitation	Pilo/model control described; positive ASM comparator not reported	Reduced acute seizure severity	PI3K/AKT/GSK-3beta and TLR4/NF-kB pathways; cytokines; glial activation; HMGB1	Anti-inflammatory seizure attenuation	Acute model; distinguish scoparone from scopoletin; dose/route details require source-level verification	132-134

## Sheet: S4_Clinical_Translation
No.	Clinical/translational evidence item	Population/design	Intervention	Outcome reported	Interpretation in revised manuscript	Main limitation	Refs.
1	Updated TCM meta-analysis for epilepsy	30 randomized trials; 2,471 patients reported by the cited review	TCM monotherapy or adjunctive TCM vs conventional therapy	Complete remission, seizure-related outcomes, adverse effects, and/or total effective rate	Suggestive clinical signal; not definitive evidence because outcomes and trial quality vary	Heterogeneous formulae, small studies, variable blinding and outcome definitions	94
2	Complementary/alternative medicine for epilepsy in China	Systematic review of Chinese clinical literature	Various CHM/CAM interventions	Efficacy and safety outcomes reported in included studies	Contextual clinical evidence supporting the need for rigorous trials	Marked heterogeneity and variable methodological quality	88
3	CHM plus Western medicine for refractory/intractable epilepsy	Systematic reviews/meta-analyses of RCTs	CHM combined with ASMs	Total effective rate and seizure-frequency-related outcomes	Adjunctive potential only; total effective rate is treated as non-standard	Formula variability, trial quality, and non-standard endpoint definitions	89,90
4	Post-stroke epilepsy CHM evidence	Systematic review/meta-analysis	CHM plus ASMs or CHM-related interventions	Efficacy and adverse reactions	Subtype-specific suggestive evidence; not generalized to all epilepsy	Small heterogeneous studies and limited long-term outcomes	91
5	Curcumin pediatric intractable epilepsy	Pediatric clinical study	Curcumin nanomicelle adjunctive intervention	Seizure-related and safety/tolerability outcomes	Formulation-based translational signal	Small study; insufficient as confirmatory efficacy evidence	93
6	Cannabidiol CARE-E evidence	Children with treatment-resistant epileptic encephalopathy	Pharmaceutical-grade cannabidiol	Dose-related efficacy and tolerability	Comparator phytochemical evidence only; not used as CHM proof	CBD is outside the central Chinese medicinal-material evidence base	95,135,136
7	Paeoniae Radix-valproate pharmacokinetic study	Healthy volunteers	Paeoniae Radix with valproic acid	No significant pharmacokinetic interaction reported	Supports need for herb-ASM interaction testing	Healthy-volunteer PK study; not an epilepsy efficacy study	137
8	Outcome standardization priority	Applies to all future trials	Defined botanical preparation or metabolite as adjunctive therapy	Seizure-frequency reduction, ≥50% responder rate, seizure freedom, time to recurrence, adverse events, cognition, quality of life, ASM dose changes	Recommended endpoint framework for future clinical translation	Requires preregistered, blinded, adequately powered, multicenter designs	Review synthesis
